# Supplementary material for: Rethinking a Non-Predominant Pattern in Invasive Lung Adenocarcinoma: Prognostic Dissection Focusing on a High-Grade Pattern
Source: Cancers (Basel). 2021 Jun 4;13(11):2785. doi: 10.3390/cancers13112785 (PMC8200026; doi:10.3390/cancers13112785)
Supplement: Supplementary file 1 [file cancers-13-02785-s001.zip]

Archive with 1 entries (1 files):
- cancers-1235919-supplementary.pdf
